# Supplementary material for: Phytoplankton Diversity in the Northern Adriatic Sea: Insights and Inconsistencies from Microscopy and Metabarcoding
Source: Biology (Basel). 2026 Mar 19;15(6):487. doi: 10.3390/biology15060487 (PMC13023596; doi:10.3390/biology15060487)
Supplement: Supplementary file 1 [file biology-15-00487-s001.zip]

Archive with 2 entries (2 files):
- Supplementary-Figures.pdf
- Supplementary-Tables.pdf
